# Supplementary material for: The effect of bipolar bihemispheric tDCS on executive function and working memory abilities
Source: Front Psychol. 2024 Jan 3;14:1275878. doi: 10.3389/fpsyg.2023.1275878 (PMC10791995; doi:10.3389/fpsyg.2023.1275878)
Supplement: Supplementary file 1 [file Table_1.xlsx]

## Sheet: BRUMS
	Mood	Effect	df1	df2	F-value	p-value	effect size	Observed Powera
	Anger	TIME	1	62	2.522	0.117	0.039	0.346
		Condition	3	62	0.639	0.593	0.03	0.176
		Sex	1	62	3.799	0.056	0.058	0.484
		TIME * Condition	3	62	0.784	0.507	0.037	0.209
		TIME * Sex	1	62	1.089	0.301	0.017	0.177
		Condition * Sex	3	62	0.824	0.486	0.038	0.218
		TIME * Condition * Sex	3	62	0.747	0.528	0.035	0.201
	Tension	TIME	1	62	22.882	<.001	0.27	0.997		Less tension at post
		Condition	3	62	1.589	0.201	0.071	0.398
		Sex	1	62	0.232	0.632	0.004	0.076
		TIME * Condition	3	62	0.435	0.728	0.021	0.132
		TIME * Sex	1	62	2.2	0.143	0.034	0.309
		Condition * Sex	3	62	0.382	0.766	0.018	0.121
		TIME * Condition * Sex	3	62	1.703	0.176	0.076	0.424
	Depression	TIME	1	62	3.294	0.074	0.05	0.431
		Condition	3	62	1.005	0.397	0.046	0.261
		Sex	1	62	0.263	0.61	0.004	0.08
		TIME * Condition	3	62	1.49	0.226	0.067	0.375
		TIME * Sex	1	62	1.877	0.176	0.029	0.271
		Condition * Sex	3	62	0.764	0.518	0.036	0.205
		TIME * Condition * Sex	3	62	0.204	0.894	0.01	0.086
	Vigour	TIME	1	62	0.041	0.839	0.001	0.055
		Condition	3	62	8.039	<.001	0.28	0.987		CSTIM < All other conditions
		Sex	1	62	1.638	0.205	0.026	0.243
		TIME * Condition	3	62	3.332	0.025	0.139	0.731		ASTIM Baseline > ASTIM Post
		TIME * Sex	1	62	1.833	0.181	0.029	0.266
		Condition * Sex	3	62	0.412	0.745	0.02	0.128
		TIME * Condition * Sex	3	62	0.355	0.785	0.017	0.116
	Fatigue	TIME	1	62	0	0.989	0	0.05
		Condition	3	62	0.935	0.429	0.043	0.244
		Sex	1	62	1.119	0.294	0.018	0.18
		TIME * Condition	3	62	0.582	0.629	0.027	0.164
		TIME * Sex	1	62	0.082	0.776	0.001	0.059
		Condition * Sex	3	62	0.031	0.993	0.001	0.055
		TIME * Condition * Sex	3	62	2.357	0.08	0.102	0.565
	Confusion	TIME	1	62	5.489	0.022	0.081	0.635		Less confused at post
		Condition	3	62	0.606	0.614	0.028	0.169
		Sex	1	62	1.884	0.175	0.029	0.272
		TIME * Condition	3	62	0.498	0.685	0.024	0.145
		TIME * Sex	1	62	0.236	0.629	0.004	0.077
		Condition * Sex	3	62	0.342	0.795	0.016	0.113
		TIME * Condition * Sex	3	62	0.376	0.771	0.018	0.12
	Happy	TIME	1	62	3.974	0.051	0.06	0.501
		Condition	3	62	6.545	<.001	0.241	0.963		CSTIM < all other conditions
		Sex	1	62	0.001	0.977	0	0.05
		TIME * Condition	3	62	2.483	0.069	0.107	0.589
		TIME * Sex	1	62	0.247	0.621	0.004	0.078
		Condition * Sex	3	62	1.14	0.34	0.052	0.293
		TIME * Condition * Sex	3	62	2.024	0.12	0.089	0.496
	Calm	TIME	1	62	8.272	0.006	0.118	0.808		baseline > post
		Condition	3	62	3.692	0.016	0.152	0.779		Male > Female
		Sex	1	62	4.61	0.036	0.069	0.561		CSTIM < all other conditions
		TIME * Condition	3	62	0.317	0.813	0.015	0.108
		TIME * Sex	1	62	0.214	0.645	0.003	0.074
		Condition * Sex	3	62	0.753	0.525	0.035	0.202
		TIME * Condition * Sex	3	62	1.806	0.155	0.08	0.448
